# Supplementary material for: Cooperation in bottlenose dolphins: bidirectional coordination in a rope-pulling task
Source: PeerJ. 2019 Oct 2;7:e7826. doi: 10.7717/peerj.7826 (PMC6778436; doi:10.7717/peerj.7826)
Supplement: Supplemental Information 1 [file peerj-07-7826-s001.xlsx]

## Sheet: table S1
Table S1. Results of the 0 s delay phase.
Lusky–Chiku pair						Maru–Chiku pair
Day	Block	No. of success	No. of trials			Day	Block	No. of success	No. of trials
2015-06-22	1	1	10			2016-06-22	1	2	5
2015-06-23	1	0	5			2016-06-23	1	3	5
2015-06-24	1	0	5			2016-06-24	1	5	5
2015-06-25	1	0	5			2016-06-25	1	3	5
2015-06-26	1	0	5			2016-06-26	1	4	5
2015-08-17	2	0	4			2016-06-28	2	3	5
2015-08-18	2	1	5			2016-06-29	2	5	5
2015-08-19	2	1	5			2016-06-30	2	2	5
2015-08-20	2	1	4			2016-07-01	2	2	5
2015-08-21	2	0	5			2016-07-02	2	4	5
2015-09-14	3	2	5			2016-07-05	3	4	5
2015-09-15	3	3	5			2016-07-06	3	5	5
2015-09-16	3	5	5			2016-07-07	3	2	4
2015-09-17	3	2	5			2016-07-08	3	5	5
2015-09-18	3	5	5			2016-07-09	3	5	5
2015-11-17	4	4	5
2015-11-19	4	3	5					Total #	74
2015-11-20	4	5	5
2015-11-21	4	5	5
2015-11-24	4	2	5
2015-11-25	4	3	5
2015-12-17	5	3	5
2015-12-18	5	3	5
2015-12-19	5	5	5
2015-12-20	5	5	5
2015-12-21	5	5	5
		Total #	133

## Sheet: Table S2
Table S2. Results of preliminary 3 s delay phase.
Lusky–Chiku pair						Maru–Chiku pair
	delay condition		non–delay condition				delay condition		non–delay condition
Day	No. of success	No. of trials	No. of trials			Day	No. of success	No. of trials	No. of trials
2016-02-19	4	5	0			2016-07-11	1	5	0
2016-02-20	0	5	0			2016-07-12	0	5	0
2016-02-23	0	4	0			2016-07-13	2	5	0
2016-02-26	5	5	0			2016-07-14	4	5	0
2016-02-27	4	5	0			2016-07-15	2	5	0
2016-04-05	2	3	3			2016-07-18	4	5	0
2016-04-06	3	3	3			2016-07-19	1	5	0
						2016-07-20	4	5	0
	Total #	30	6			2016-07-21	1	5	0
						2016-07-22	2	5	0
						2016-08-02	4	5	0
						2016-08-03	4	5	0
						2016-08-04	4	5	0
						2016-08-05	2	5	0
						2016-08-06	2	5	0
						2016-08-22	1	3	2
						2016-08-23	1	3	2
						2016-08-24	3	4	1
						2016-08-25	1	3	2
						2016-08-26	1	3	2
						2016-08-29	1	3	2
						2016-08-30	0	3	2
						2016-08-31	3	3	2
						2016-09-01	3	3	2
						2016-09-02	3	3	2
						2016-09-12	4	4	1
						2016-09-13	4	4	1
						2016-09-14	3	4	1
						2016-09-15	4	4	1
						2016-09-16	4	4	1
							Total #	126	24

## Sheet: Table S3
Table S3. Results of the delay test.
Suceess = S, Failure = F
Lusky–Chiku pair									Maru–Chiku pair
1-10 sessions				11-20 sessions					1-10 sessions				11-20 sessions
	condition				condition					condition				condition
Day	3 s–delay	5 s-delay	8 s-delay	Day	3 s–delay	5 s-delay	8 s-delay		Day	3 s–delay	5 s-delay	8 s-delay	Day	3 s–delay	5 s-delay	8 s-delay
2016-04-07	S	F	S	2016-05-09	F	S	S		2016-09-20	F	S	F	2016-11-01	S	S	F
2016-04-08	S	S	F	2016-05-10	S	S	S		2016-09-22	S	S	F	2016-11-02	S	S	S
2016-04-09	S	S	F	2016-05-11	S	S	S		2016-10-05	S	F	F	2016-12-03	S	S	S
2016-04-10	S	S	S	2016-05-12	S	S	S		2016-10-07	S	S	F	2016-12-04	S	S	S
2016-04-11	S	S	S	2016-05-13	S	S	S		2016-10-10	F	F	F	2016-12-05	S	S	S
2016-04-16	F	S	S	2016-05-16	S	S	S		2016-10-20	S	S	F	2016-12-07	S	S	S
2016-04-17	S	S	S	2016-05-17	S	S	S		2016-10-24	S	F	F	2016-12-08	S	S	S
2016-04-18	S	F	S	2016-05-18	S	S	S		2016-10-25	S	F	F	2016-12-09	S	F	S
2016-04-19	S	S	S	2016-05-19	S	S	S		2016-10-26	S	F	F	2016-12-10	S	S	S
2016-04-20	S	S	S	2016-05-20	S	S	F		2016-10-31	S	S	F	2016-12-11	S	S	S
No. of success	#9	#8	#8		#9	#10	#9			#8	#5	#0		#10	#9	#9

## Sheet: Table S4
Table S4. Relationships between latency of rope-pulling by Lusky and movement time by Chiku in 0 s delay phase
The unit was second
session	latency of rope-pulling (Lusky)	movement time (Chiku)
2015-06-22	3.7	5.2
2015-06-22	3.6	4.6
2015-06-22	3.5	4.7
2015-06-22	3	4.3
2015-06-22	3.7	5.6
2015-06-22	3.4	4.8
2015-06-22	2.9	4.6
2015-06-22	4.5	5.2
2015-06-22	4	6
2015-06-22	4	5.2
2015-06-23	3.2	4.6
2015-06-23	4	5.5
2015-06-23	4.8	5.8
2015-06-23	10.3	8.3
2015-06-23	10.8	5.2
2015-06-24	4.6	5.3
2015-06-24	8.3	7.4
2015-06-24	5.7	5.2
2015-06-24	4.9	6.6
2015-06-24	NA	4.6
2015-06-25	4.5	4.7
2015-06-25	7.1	7.3
2015-06-25	5.2	8
2015-06-25	4.4	5.3
2015-06-25	NA	5.8
2015-06-26	4.2	4.9
2015-06-26	5.2	5.8
2015-06-26	5.6	5.8
2015-06-26	5.9	6.1
2015-06-26	4.4	6.2
2015-08-17	2.8	5
2015-08-17	3.8	7.1
2015-08-17	3.6	6
2015-08-17	4.1	5.7
2015-08-18	7.7	6.6
2015-08-18	3.5	4.9
2015-08-18	3.4	6.4
2015-08-18	11.3	6.7
2015-08-18	4.3	5.5
2015-08-19	3.5	4.9
2015-08-19	5.5	5.6
2015-08-19	4.2	5.7
2015-08-19	4.9	6.1
2015-08-19	5.3	5.1
2015-08-21	4.1	5.7
2015-08-21	4.9	6.1
2015-08-21	4.7	6.3
2015-08-21	6.3	5.6
2015-08-21	NA	4.8
2015-09-14	5.3	5.1
2015-09-14	3.9	7.4
2015-09-14	4.8	5.1
2015-09-14	6.5	5.2
2015-09-14	3.4	4
2015-09-15	2.9	5.8
2015-09-15	4.5	4.5
2015-09-15	3.4	4.5
2015-09-15	3.4	4.6
2015-09-15	NA	3.8
2015-09-16	5.3	4.6
2015-09-16	2.8	4.3
2015-09-16	3.3	4.8
2015-09-16	3.6	4.8
2015-09-16	4.1	4.8
2015-09-17	3.3	5.8
2015-09-17	4.6	4.8
2015-09-17	3.6	5
2015-09-17	4.6	4.9
2015-09-17	3.9	5.6
2015-09-18	5.3	5.4
2015-09-18	4.6	5.6
2015-09-18	4.6	5.1
2015-09-18	4.3	5.8
2015-09-18	4.7	5.2
2015-12-17	7.9	5.6
2015-12-17	3.8	4.4
2015-12-17	3.6	5.5
2015-12-17	NA	4.8
2015-12-18	5.8	4.5
2015-12-18	4.4	5.2
2015-12-18	7.7	4.5
2015-12-18	3.9	5
2015-12-18	NA	3.9
2015-12-19	4.6	4.5
2015-12-19	4.8	4.9
2015-12-19	5	5.6
2015-12-19	5.3	5.5
2015-12-19	4.8	5.7
2015-12-20	4.7	5.2
2015-12-20	4.5	4.3
2015-12-20	4.2	4.6
2015-12-20	4.8	5.9
2015-12-20	5.8	4.9
2015-12-21	4.8	4
2015-12-21	8.4	6.6
2015-12-21	5.5	5.1
2015-12-21	5.8	4.8
2015-12-21	9.5	5.2

## Sheet: Table S5
Table S5. Results of latency of rope-pulling by the initator in delay test
The unit was second
Lusky									Maru
session	3 s–delay	5 s–delay	8 s-delay		session	non-delay control			session	3 s–delay	5 s–delay	8 s-delay		session	non-delay control
1	9.5	7.1	10.6		1	9.6			1	4.9	6.8	6.1		1	5
2	10.3	11.3	9.5		2	4.3			2	5.9	8.1	6.4		1	5.7
3	7.9	11.1	9.1		2	5.2			3	5.7	5.5	6.5		1	6.1
4	11.7	10.8	10.9		3	5.3			4	6.5	6.5	5.9		2	6.3
5	11.2	12	13		3	7			5	NA	6	6.9		2	6.3
6	9.7	12.8	23.1		3	8.2			6	5.9	6.6	6		2	7.6
7	14.6	12.4	11.2		4	6.7			7	5.6	5.6	6.1		3	6.5
8	13	8.8	11.2		4	7.3			8	5.7	6.2	5.7		3	6.5
9	12.7	9.6	17.2		5	6.9			9	6.2	6.3	7.3		3	6.8
10	9.5	10.4	10.6		5	9.4			10	8.6	7.5	11		4	6.2
11	7.5	11.5	12.8		6	11.3			11	7.7	7.9	8.5		4	7.1
12	11.2	9.6			6	12.3			12	6.9	7.5	6.3		5	6.5
13	11.3	13	11.3		7	9.3			13	8.6	9.1	10.9		5	6.9
14	11	9.5	7.3		7	12.7			14	8.5	8.6	9.8		6	6.4
15	9.7	9.8	17.1		8	5.6			15	11.6	9.4	10.9		7	6.8
16	NA	NA	NA		8	8.8			16	10.4	9.6	14.5		7	7.7
17	NA	NA	NA		9	8.8			17	8.5	10	11.2		8	6.8
18	12.3	7	8.5		9	9.7			18	8.7	NA	12.6		8	7.4
19	6.6	8	11		10	6			19	9.2	9.7	16.8		9	6.4
20	9.1	13.6	6.7		10	6.5			20	9.3	11.3	13.4		11	7.3
					11	8								11	7.6
	#18	#18	#17		12	6.6				#19	#19	#20		11	8.2
					12	8.4								12	7.2
					13	7								12	7.9
					13	7.3								12	8.1
					13	9.3								13	7.1
					14	5.4								13	7.9
					14	7.6								14	6.6
					14	12.1								14	8.1
					15	5.7								14	8.4
					15	6								15	6.7
					15	7.6								15	8.2
					18	7.5								15	8.6
					18	9.4								16	7.8
					18	11								16	8.6
					19	4.2								16	9.1
					19	5.3								17	8.3
					19	6.5								17	9.9
					20	8.2								17	10.8
					20	10.9								18	6.4
					20	12.5								18	7.2
														19	6.4
						#41								19	8.1
														19	9.1
														20	7.7
														20	7.8
															#46

## Sheet: Table S6
Table S6. Results of movement time of Chiku in the delay tests.
The unit was second
The initiator was Lusky
	3s-delay		5s-delay		8s-delay				3s-delay		5s-delay		8s-delay
Session	Movement time of Chiku	Latency of Lusky	Movement time of Chiku	Latency of Lusky	Movement time of Chiku	Latency of Lusky		Session	Movement time of Chiku	Latency of Maru	Movement time of Chiku	Latency of Maru	Movement time of Chiku	Latency of Maru
1	5.9	9.5	7.4	7.1	5.2	10.6		1	5.4	4.9	4.5	6.8	5.4	6.1
2	5.1	10.3	5.2	11.3	6.3	9.5		2	4.8	5.9	5.4	8.1	5.2	6.4
3	6.2	7.9	6	11.1	5	9.1		3	5.2	5.7	5.6	5.5	5.5	6.5
4	5.9	11.7	5.2	10.8	5.4	10.9		4	5.3	6.5	4.2	6.5	4.7	5.9
5	6.3	11.2	6.1	12	6.1	13		5	3.4	NA	4.9	6	4.5	6.9
6	5.6	9.7	5.8	12.8	7.5	23.1		6	4.2	5.9	4	6.6	4.5	6
7	6.8	14.6	6.6	12.4	7	11.2		7	3.9	5.6	4.6	5.6	4.9	6.1
8	7.4	13	6.7	8.8	6.4	11.2		8	3.8	5.7	3.3	6.2	4	5.7
9	7.9	12.7	6.2	9.6	6.3	17.2		9	3.5	6.2	3.8	6.3	4	7.3
10	6.1	9.5	6.2	10.4	6.5	10.6		10	4.4	8.6	4.3	7.5	5.7	11
11	9.9	7.5	5.4	11.5	5.8	12.8		11	4.7	7.7	4.6	7.9	4.9	8.5
12	5.6	11.2	5	9.6	NA	NA		12	5	6.9	4.6	7.5	4.6	6.3
13	5.6	11.3	5.2	13	5.2	11.3		13	4.7	8.6	4.3	9.1	4.9	10.9
14	5.9	11	5.9	9.5	6.1	7.3		14	5.7	8.5	4.6	8.6	5	9.8
15	5.5	9.7	5.2	9.8	5.9	17.1		15	8.1	11.6	5	9.4	7	10.9
16	NA	NA	NA	NA	NA	NA		16	6.6	10.4	6.6	9.6	9.3	14.5
17	NA	NA	NA	NA	NA	NA		17	6.6	8.5	8.6	10	5.9	11.2
18	6.9	12.3	5.8	7	6.1	8.5		18	5	8.7	5.5	NA	6.3	12.6
19	7	6.6	6.1	8	8.7	11		19	6.1	9.2	5.4	9.7	6.3	16.8
20	7.5	9.1	7.7	13.6	7.4	6.7		20	5.5	9.3	5.4	11.3	4.9	13.4
	#18	#18	#18	#18	#17	#17			#20	#19	#20	#19	#20	#20

## Sheet: Table S7
Table S7. Result of interval of rope-pulling between individuals
Lusky-Chiku					Maru-Chiku
session	3 s–delay	5 s–delay	8 s-delay		session	3 s–delay	5 s–delay	8 s-delay
1	0.4	5.9	2.2		1	NA	3.4	NA
2	1.9	0.8	NA		2	3.1	3.7	NA
3	1.2	0.6	NA		3	1.4	NA	NA
4	2.2	0.2	2.8		4	2.6	3.4	NA
5	1.6	0.2	1.6		5	NA	NA	NA
6	0.4	1.8	7.4		6	2.3	2.9	NA
7	4	0.3	4.5		7	2.1	NA	NA
8	1.4	NA	3.7		8	1.8	NA	NA
9	8.9	2.5	2.3		9	1.1	NA	NA
10	0	1.3	4.3		10	0.7	2.2	NA
11	NA	0.7	1.7		11	0.4	2	NA
12	2.4	0.3	2.6		12	1.5	2.4	6.6
13	2.4	2.7	1.7		13	0.3	0.8	2.3
14	1.5	1.7	6.4		14	1.1	1.7	3.7
15	0.5	0.4	2.7		15	0.1	1.1	4.7
16	0.5	2.3	0.3		16	0.2	2.3	2.8
17	1.3	0.8	2.9		17	1.6	3.8	3.1
18	1.9	4.1	5.3		18	0.3	NA	2.5
19	3.8	3.6	6.4		19	0.5	1.1	1.8
20	2	0.3	NA		20	0.2	0.1	0.3

## Sheet: Table S8
Table S8. (a) Model selection for a generalized linear model results by likehood ratio for latency of rope-pulling by Lusky.
	Model					AIC	Δ AIC	Pr(>Chisq)
Model1	glm(latency 〜 delay interval, family=Gamma(link="identity"))					438		< 0.001
Null	glm(latency 〜 1, family=Gamma(link="identity"))					465	27
	Model					AIC	Δ AIC	Pr(>Chisq)
Model2	glm(latency 〜 session number, family=Gamma(link="identity"))					466		0.28
Null	glm(latency 〜 1, family=Gamma(link="identity"))					465	-1
	Model					AIC	Δ AIC	Pr(>Chisq)
Model1	glm(latency 〜 delay interval, family=Gamma(link="identity"))					438		0.71
Full	glm(latency 〜 delay interval + session number, family=Gamma(link="identity"))					440	2
(b) Parameter estimates for a genelised linear model of latency of rope-pulling by Lusky for Full model
	Estimate	Std. Error	t value	Pr(>|t|)
Intercept	7.86	0.66	11.85	< 0.001
delay	0.73	0.19	3.83	< 0.001
session	0.03	0.05	0.47	0.64
delay*session	-0.02	0.02	-1.41	0.16

## Sheet: table S9
Table S9. (a) Model selection for a generalized linear model results by likehood ratio for latency of rope-pulling by Maru.
	Model					AIC	Δ AIC	Pr(>Chisq)
Model1	glm(latency 〜 delay interval, family=Gamma(link="identity"))					417		0.002
Null	glm(latency 〜 1, family=Gamma(link="identity"))					425	8
	Model					AIC	Δ AIC	Pr(>Chisq)
Model2	glm(latency 〜 session number, family=Gamma(link="identity"))					352		< 0.001
Null	glm(latency 〜 1, family=Gamma(link="identity"))					425	73
	Model					AIC	Δ AIC	Pr(>Chisq)
Full	glm(latency 〜 delay interval * session number, family=Gamma(link="identity"))					315		< 0.001
Model1	glm(latency 〜 delay interval, family=Gamma(link="identity"))					417	102
	Model					AIC	Δ AIC	Pr(>Chisq)
Full	glm(latency 〜 delay interval * session number, family=Gamma(link="identity"))					315		< 0.001
Model2	glm(latency 〜 session number, family=Gamma(link="identity"))					352	37
	Model					AIC	Δ AIC	Pr(>Chisq)
Full	glm(latency 〜 delay interval * session number, family=Gamma(link="identity"))					315		< 0.001
Model3	glm(latency 〜 session number + delay interval, family=Gamma(link="identity"))					344	29
(b) Parameter estimates for a genelised linear model of latency of rope-pulling by Maru for Full model
	Estimate	Std. Error	t value	Pr(>|t|)
Intercept	5.99	0.26	23.2	< 0.001
delay	-0.15	0.06	-2.52	0.01
session	0.12	0.02	5.25	< 0.001
delay*session	0.03	0.006	5.36	< 0.001

## Sheet: Table S10
Table S10. (a) Model selection for a generalized linear model results by likehood ratio for Movement time by Chiku with Lusky.
	Model					AIC	Δ AIC	Pr(>Chisq)
Model1	glm(movement time 〜 latency of Lusky, family=Gamma(link="identity"))					147		0.85
Null	glm(movement time 〜 1, family=Gamma(link="identity"))					146	-1
	Model					AIC	Δ AIC	Pr(>Chisq)
Model2	glm(movement time 〜 session number, family=Gamma(link="identity"))					143		0.05
Null	glm(movement time 〜 1, family=Gamma(link="identity"))					146	3
	Model					AIC	Δ AIC	Pr(>Chisq)
Model 3	glm(movement time 〜 delay interval, family=Gamma(link="identity"))					146		0.62
Null	glm(movement time 〜 1, family=Gamma(link="identity"))					146	0
	Model					AIC	Δ AIC	Pr(>Chisq)
Full	glm(movement time 〜 delay interval + session number + latency of Luskuy, family=Gamma(link="identity"))					146		0.23
Null	glm(movement time 〜 1, family=Gamma(link="identity"))					146	0
(b) Parameter estimates for a genelised linear model of movement time by Chiku with Lusky for Full model
	Estimate	Std. Error	t value	Pr(>|t|)
Intercept	5.74	0.65	8.87	< 0.001
delay	-0.04	0.07	-0.65	0.52
session	0.05	0.02	1.95	0.06
latency of Lusky	0.03	0.05	0.58	0.57
(c) Model selection for a generalized linear model results by likehood ratio for Movement time by Chiku with Maru.
	Model					AIC	Δ AIC	Pr(>Chisq)
Model1	glm(movement time 〜 latency of Maru, family=Gamma(link="identity"))					146		< 0.001
Null	glm(movement time 〜 1, family=Gamma(link="identity"))					175	29
	Model					AIC	Δ AIC	Pr(>Chisq)
Model2	glm(movement time 〜 session number, family=Gamma(link="identity"))					165		< 0.001
Null	glm(movement time 〜 1, family=Gamma(link="identity"))					175	10
	Model					AIC	Δ AIC	Pr(>Chisq)
Model 3	glm(movement time 〜 delay interval, family=Gamma(link="identity"))					177		0.53
Null	glm(movement time 〜 1, family=Gamma(link="identity"))					175	-2
	Model					AIC	Δ AIC	Pr(>Chisq)
Model1	glm(movement time 〜 latency of Maru, family=Gamma(link="identity"))					146		0.24
Model4	glm(movement time 〜 latency of Maru + session number, family=Gamma(link="identity"))					147	1
	Model					AIC	Δ AIC	Pr(>Chisq)
Model4	glm(movement time 〜 latency of Maru + session number, family=Gamma(link="identity"))					147		< 0.001
Model2	glm(movement time 〜 session number, family=Gamma(link="identity"))					165	18
	Model					AIC	Δ AIC	Pr(>Chisq)
Model1	glm(movement time 〜 latency of Maru, family=Gamma(link="identity"))					146		0.325
Full	glm(movement time 〜 latency of Maru + session number + delay interval, family=Gamma(link="identity"))					148	2
(d) Parameter estimates for a genelised linear model of movement time by Chiku with Maru for Full model
	Estimate	Std. Error	t value	Pr(>|t|)
Intercept	2.73	0.48	5.68	< 0.001
delay	-0.05	0.06	-0.92	0.36
session	-0.04	0.03	-1.37	0.18
latency of Maru	0.39	0.09	4.45	< 0.001

[truncated: 1 more sheets: Table S11]
